# Supplementary material for: Plasma metabolomics provides new insights into the relationship between metabolites and outcomes and left ventricular remodeling of coronary artery disease
Source: Cell Biosci. 2022 Oct 14;12:173. doi: 10.1186/s13578-022-00863-x (PMC9569076; doi:10.1186/s13578-022-00863-x)
Supplement: Supplementary file 1 — Additional file 1: Table S1. Baseline characteristics on death and MACE risks. Table S2. Baseline characteristics on LVEF and LVMI. Table S3. Relationship between metabolites and death risk. Table S4. Relationship between metabolites and MACE risk. Table S5. Multivariate Cox proportional hazards model for clinical outcomes. Table S6. Spearman correlation analysis between clinical factors and those metabolites associated with death risk. Table S7. Spearman correlation analysis between clinical factors and those metabolites associated with death risk. Table S8. Relationship between metabolites and LVEF. Table S9. Relationship between metabolites and LVMI. Table S10. Estimation of the potential causal relationships between the metabolites and outcomes and LV remodeling traits by MR analyses. Table S11. Mediation effect of metabolites-LVEF-outcomes association. Table S12. The ionisation modes and ion pairs of the metabolites. Table S13. The coefficient of deviation of the metabolites between QC samples. Table S14. Associations between SNP and metabolites in the metabolome-based genome-wide association study. [file 13578_2022_863_MOESM1_ESM.xlsx]

## Sheet: Table legends
Table legends
Table S1. Baseline characteristics on death and MACE risks
Table S2. Baseline characteristics on LVEF and LVMI
Table S3. Relationship between metabolites and death risk
Table S4. Relationship between metabolites and MACE risk
Table S5. Multivariate Cox proportional hazards model for clinical outcomes
Table S6. Spearman correlation analysis between clinical factors and those metabolites associated with death risk
Table S7. Spearman correlation analysis between clinical factors and those metabolites associated with MACE risk
Table S8. Relationship between metabolites and LVEF
Table S9. Relationship between metabolites and LVMI
Table S10. Estimation of the causal relationships between the metabolites and outcomes and LV remodeling by MR analyses
Table S11. Mediation effect of metabolites-LVEF-outcomes association
Table S12. The ionisation modes and ion pairs of the metabolites
Table S13. The coefficient of deviation of the metabolites between QC samples
Table S14. Association between SNPs and metabolites in the metabolome-based genome-wide association study

## Sheet: TableS1
Table S1. Baseline characteristics on death and MACE risks
Characteristics	Death					MACE
	Discovery cohort		Multicenter validation			Discovery cohort		Multicenter validation
	HR (95% CI)	P value	HR (95% CI)	P value		HR (95% CI)	P value	HR (95% CI)	P value
Demographic data
Age	1.08(1.05-1.11)	6.49734e-07	1.07(1.02-1.12)	0.00326138		1.01(1.00-1.03)	0.071	1.04(1.01-1.07)	0.0205
Sex (male)	1.15(0.60-2.21)	0.668658	0.95(0.38-2.42)	0.919781		0.98(0.68-1.40)	0.902	0.69(0.38-1.25)	0.221
BMI, kg/m2	0.90(0.81-0.99)	0.0292821	0.79(0.64-0.96)	0.0192369		0.97(0.92-1.02)	0.194	0.95(0.84-1.07)	0.386
SBP, mm Hg	1.00(0.98-1.01)	0.544373	1.01(0.99-1.03)	0.460065		1.00(0.99-1.01)	0.858	1.00(0.99-1.02)	0.537
Current smoking	1.38(0.83-2.31)	0.215305	1.71(0.74-3.96)	0.2103		1.18(0.87-1.61)	0.291	1.23(0.67-2.27)	0.498
Comorbidities
arrhythmia	1.64(0.81-3.32)	0.169711	2.20(0.75-6.52)	0.153065		1.51(0.98-2.34)	0.0634	2.29(1.11-4.73)	0.0253
DM	2.14(1.30-3.52)	0.00268483	1.26(0.53-2.97)	0.597486		1.57(1.17-2.12)	0.00307	1.19(0.67-2.14)	0.549
HyperT	0.99(0.60-1.65)	0.979928	1.87(0.74-4.75)	0.18727		1.32(0.97-1.79)	0.0779	1.78(0.96-3.29)	0.067
Dyslipidemia	1.34(0.74-2.42)	0.337706	1.08(0.39-2.97)	0.884734		1.05(0.76-1.47)	0.757	0.73(0.39-1.35)	0.317
Biomedical measurements
ALT, U/L	1.01(0.99-1.03)	0.323329	1.01(0.99-1.02)	0.420662		1.01(0.99-1.02)	0.325	1.00(0.98-1.01)	0.725
AST, U/L	1.03(1.01-1.05)	0.00544944	1.00(1.00-1.01)	0.00161485		1.02(1.00-1.03)	0.0136	1.00(1.00-1.01)	0.0145
eGFR, ml/min/1.73 m2	0.98(0.97-0.99)	0.00160468	0.97(0.96-0.99)	0.00034639		1.00(0.99-1.00)	0.171	0.98(0.97-0.99)	0.00118
GLUC, mmol/L	1.08(1.01-1.17)	0.029505	1.02(0.96-1.09)	0.462036		1.02(0.97-1.07)	0.379	1.01(0.95-1.08)	0.733
CHOL, mmol/L	0.94(0.75-1.18)	0.621437	0.80(0.54-1.19)	0.266104		1.05(0.92-1.19)	0.475	1.00(0.83-1.20)	0.997
LDLC, mmol/L	0.86(0.65-1.14)	0.298361	0.74(0.43-1.27)	0.270326		1.00(0.86-1.18)	0.967	1.11(0.86-1.44)	0.428
HDLC, mmol/L	0.46(0.17-1.26)	0.128524	0.67(0.11-4.13)	0.663483		0.80(0.46-1.41)	0.438	1.79(0.64-5.02)	0.265
TRIG, mmol/L	1.07(0.91-1.25)	0.406666	0.65(0.35-1.21)	0.172254		1.09(1.00-1.19)	0.0538	0.92(0.70-1.21)	0.552
CKMB, U/L	1.01(0.96-1.05)	0.726621	0.99(0.94-1.03)	0.524207		1.02(0.99-1.04)	0.182	1.00(0.99-1.01)	0.885
Log proBNP, pg/mL	2.58(1.63-4.06)	4.74083e-05	4.34(2.70-6.95)	1.1243e-09		1.41(1.09-1.83)	0.0099	2.17(1.55-3.04)	6.39e-06
Medications
BB	1.1(0.48-2.56)	0.816547	0.67(0.25-1.81)	0.431957		1.86(1.01-3.42)	0.0463	1.18(0.53-2.63)	0.682
ACEI	0.82(0.5-1.37)	0.452686	0.43(0.18-1.05)	0.0634816		1.15(0.84-1.57)	0.376	0.96(0.55-1.67)	0.873
CCB	1.62(0.98-2.69)	0.0610994	1.23(0.52-2.89)	0.640441		1.53(1.14-2.07)	0.00527	1.10(0.61-2.01)	0.745
PPI	1.78(1.06-2.97)	0.0279616	0.90(0.38-2.13)	0.813121		1.89(1.40-2.56)	3.6e-05	1.13(0.62-2.07)	0.689
SYNTAX	1.02(1.00-1.05)	0.0238836	1.05(1.01-1.08)	0.0122159		1.02(1.01-1.03)	0.00284	1.04(1.02-1.07)	0.000568
LVEF, %	0.95(0.94-0.97)	2.80258e-07	0.93(0.90-0.96)	3.56834e-07		0.98(0.96-0.99)	6.37e-05	0.96(0.94-0.98)	0.000888
LVMI, g/m2	1.01(1.00-1.02)	0.00119952	1.02(1.00-1.03)	0.00733484		1.00(1.00-1.01)	0.043	1.01(1.00-1.02)	0.193
Hazard Ratios (95% Confidence Interval) were calculated by applying a Cox regression analysis, other abbreviations are as Table 1.

## Sheet: TableS2
Table S2. Baseline characteristics on LVEF and LVMI
Characteristics	Discovery cohort					Multicenter validation cohort
	LVEF		LVMI			LVEF		LVMI
	Estimate ± SE	P value	Estimate ± SE	P value		Estimate ± SE	P value	Estimate ± SE	P value
Demographic data
Age	-0.04±0.04	0.37422	0.15±0.14	0.273827		-0.08±0.05	0.133086	0.28±0.21	0.179645
Sex (male)	-4.00±0.97	4.47087e-05	10.56±3.28	0.00131597		-2.35±1.23	0.0574583	4.50±5.05	0.374332
BMI, kg/m2	0.12±0.08	0.133945	-0.01±0.26	0.957341		0.16±0.19	0.39754	-1.39±0.61	0.0226548
SBP, mm Hg	0.11±0.02	5.44119e-07	0.12±0.07	0.0894812		0.03±0.03	0.293594	0.54±0.11	6.34094e-07
Current smoking	-1.35±0.89	0.128563	5.85±2.93	0.0461447		-3.26±1.19	0.00651321	11.39±4.78	0.0177897
Comorbidities
arrhythmia	-3.85±1.36	0.00494069	18.98±4.60	4.12591e-05		0.20±1.82	0.913079	1.17±7.02	0.867613
DM	-1.77±0.88	0.0453185	4.36±2.95	0.140079		-1.89±1.22	0.123524	7.44±4.83	0.125165
HyperT	2.74±0.82	0.000812699	13.00±2.67	1.33315e-06		0.55±1.12	0.626782	10.41±4.30	0.0160049
Dyslipidemia	-0.40±0.92	0.663316	0.35±3.05	0.907295		-1.44±1.22	0.238245	3.30±4.82	0.493841
Biochemical measurements
ALT, U/L	-0.11±0.03	0.000866755	0.24±0.11	0.0227011		-0.02±0.02	0.356583	-0.04±0.12	0.715986
AST, U/L	-0.15±0.04	3.92974e-05	0.41±0.13	0.00139565		-0.03±0.01	0.0211679	0.16±0.11	0.152119
eGFR, ml/min/1.73 m2	0.01±0.01	0.0970155	-0.01±0.02	0.518779		0.01±0.00	0.15578	-0.02±0.02	0.194425
GLUC, mmol/L	-0.42±0.14	0.00368471	0.02±0.48	0.971615		-0.07±0.14	0.609116	0.49±0.44	0.266151
CHOL, mmol/L	0.56±0.37	0.132159	-1.53±1.21	0.206641		0.37±0.29	0.192477	-1.11±1.01	0.270442
LDLC, mmol/L	0.17±0.45	0.714338	-2.19±1.47	0.136099		1.16±0.57	0.0416627	-2.09±2.35	0.375641
HDLC, mmol/L	3.58±1.64	0.0288687	-7.33±5.33	0.169289		4.39±2.25	0.0520275	-15.22±9.46	0.108618
TRIG, mmol/L	0.76±0.35	0.0318327	0.53±1.16	0.647289		0.41±0.28	0.134481	0.30±0.96	0.754855
CKMB, U/L	-0.07±0.07	0.353171	0.34±0.32	0.284847		0.01±0.01	0.316078	0.19±0.21	0.362787
Log proBNP, pg/mL	-9.39±0.59	8.91183e-47	16.37±2.15	1.59007e-13		-8.76±0.61	3.30899e-39	28.02±2.66	6.38407e-22
Medications
BB	-3.06±1.33	0.0209746	0.17±4.31	0.967972		-2.86±1.49	0.054963	11.85±5.78	0.0413951
ACEI	-1.58±0.84	0.0590232	3.20±2.81	0.255542		-1.68±1.08	0.121253	11.39±4.16	0.00652965
CCB	3.03±0.87	0.000542113	11.73±2.85	4.22388e-05		3.39±1.17	0.00400679	7.38±4.44	0.0973983
PPI	-0.25±0.80	0.754282	4.45±2.65	0.092823		1.01±1.14	0.377644	5.44±4.43	0.219793
SYNTAX score	-0.25±0.04	5.22825e-12	0.33±0.12	0.0056389		-0.26±0.04	2.82719e-10	0.71±0.16	9.85261e-06
Estimates ± standard errors (SE) were calculated by applying a linear regression model, other abbreviations are as in Table 1.

## Sheet: TableS3
Table S3. Relationship between metabolites and death risk
Metabolites	Discovery phase							Multicenter validation
	Univariate analysis			Adjusted analysis				Univariate analysis			Adjusted analysis
	HR (95% CI)	P value	FDR	HR (95% CI)	P value	FDR		HR (95% CI)	P value	FDR	HR (95% CI)	P value	FDR
4-Acetamidobutyric acid	1.75(1.52-2.01)	2.75761e-15	5.57036e-13	1.60(1.38-1.87)	1.36457e-09	3.27497e-08		1.20(1.09-1.31）	0.000100529	0.00038536	1.26(1.14-1.40）	1.58946e-05	6.09291e-05
β-Pseudouridine	2.03(1.68-2.47)	6.51117e-13	6.57628e-11	1.77(1.41-2.23)	8.03548e-07	9.64257e-06		1.40(1.18-1.66）	0.000140852	0.000462799	1.63(1.30-2.05）	2.31474e-05	7.60559e-05
Dulcitol	1.62(1.41-1.86)	3.81592e-12	2.56939e-10	1.44(1.25-1.67)	8.87199e-07	7.09759e-06		1.02(0.91-1.15）	0.737618	0.771146	4.01(2.32-6.95）	7.17369e-07	1.64995e-05
2-(Dimethylamino) guanosine	2.33(1.81-2.99)	3.50752e-11	1.7713e-09	1.73(1.29-2.31)	0.000224386	0.000673159		1.32(1.16-1.50）	1.83429e-05	8.43772e-05	1.46(1.24-1.72）	3.7532e-06	2.15809e-05
S-(5-Adenosy)-L-homocysteine	2.32(1.79-3.00)	1.4308e-10	5.78041e-09	2.03(1.49-2.77)	6.53277e-06	3.91966e-05		1.24(1.07-1.44）	0.00361205	0.0069231	1.28(1.02-1.60）	0.0348263	0.0534004
Kynurenic acid	1.68(1.42-1.99)	2.67281e-09	8.99845e-08	1.43(1.16-1.76)	0.000739956	0.00147991		1.11(1.05-1.18）	0.000309816	0.000791751	1.11(1.02-1.20）	0.0198996	0.0352069
Kynurenine	2.53(1.81-3.53)	5.3054e-08	1.53099e-06	2.07(1.41-3.03)	0.000193867	0.000664688		2.11(1.69-2.62）	2.19406e-11	5.04634e-10	1.92(1.43-2.57）	1.30054e-05	5.98247e-05
N6-Succinyl Adenosine	1.44(1.26-1.64)	6.4629e-08	1.63188e-06	1.40(1.18-1.66)	8.2889e-05	0.000397867		1.22(1.07-1.40）	0.00390559	0.00690988	1.37(1.14-1.63）	0.000542334	0.00124737
L-Cystine	1.83(1.47-2.28)	8.38781e-08	1.8826e-06	1.61(1.24-2.08)	0.000306754	0.000818009		1.34(0.75-2.37）	0.319612	0.386899	1.43(0.76-2.67）	0.265574	0.339344
D-Sorbitol	1.63(1.36-1.95)	1.09812e-07	2.21819e-06	1.44(1.19-1.73)	0.000123993	0.000495973		1.03(0.90-1.19）	0.654779	0.752995	4.04(2.27-7.20）	2.14882e-06	1.64743e-05
Phenylacetyl-L-glutamine	1.86(1.45-2.39)	9.82058e-07	1.80342e-05	1.36(1.04-1.77)	0.0224051	0.0283011		1.24(0.94-1.64）	0.123475	0.189328	1.10(0.66-1.84）	0.714967	0.865487
Cyclic AMP	2.31(1.59-3.38)	1.34998e-05	0.000227247	1.94(1.25-3.01)	0.00333996	0.00572564		3.49(2.20-5.53）	9.90586e-08	1.13917e-06	2.59(1.49-4.48）	0.000684685	0.00143161
N6-Acetyl-L-lysine	2.29(1.56-3.38)	2.57049e-05	0.000399414	1.59(1.05-2.41)	0.027417	0.0299094		2.08(1.38-3.13）	0.000437374	0.00100596	1.76(1.05-2.95）	0.0326746	0.0536797
Adipic Acid	1.75(1.34-2.28)	3.66825e-05	0.000529276	1.53(1.11-2.12)	0.00950186	0.0134144		1.28(1.16-1.41）	6.92669e-07	3.98285e-06	1.33(1.18-1.49）	1.31336e-06	1.51036e-05
N-acetyl-l-leucine	2.29(1.53-3.42)	5.43894e-05	0.000732444	1.65(1.04-2.62)	0.0338172	0.0352875		1.27(0.98-1.64）	0.0651825	0.107085	1.40(0.94-2.08）	0.0959151	0.129768
2-Methylsuccinic acid	1.32(1.15-1.52)	6.72423e-05	0.000848934
3-Methylcrotonyl glycine	1.41(1.19-1.67)	8.22733e-05	0.0009776	1.42(1.16-1.74)	0.000626053	0.00136593		1.18(1.08-1.29）	0.000221477	0.000636747	1.17(1.04-1.32）	0.0119357	0.0228768
Trimethylamine N-oxide	1.30(1.14-1.49)	0.000123071	0.00138113	1.29(1.08-1.54)	0.00569413	0.0085412		1.16(0.93-1.45）	0.175075	0.25167	1.04(0.67-1.61）	0.871924	0.911557
Phenyllactate (PLA)	1.45(1.20-1.77)	0.000162481	0.00172743	1.31(1.03-1.65)	0.0249968	0.0299961		1.17(0.90-1.50）	0.240037	0.324756	0.94(0.65-1.34）	0.716142	0.823564
Ibuprofen	0.22(0.10-0.50)	0.000283214	0.00286046	0.22(0.09-0.52)	0.000530362	0.00127287
DL-P-hydroxyphenyllactic acid	1.51(1.21-1.89)	0.000298593	0.00287218	1.43(1.13-1.82)	0.00265939	0.00490965		2.04(1.55-2.68）	2.8224e-07	2.16384e-06	1.87(1.40-2.50）	2.52631e-05	7.26314e-05
N-Acetyl-L-tyrosine	1.74(1.27-2.38)	0.000516045	0.00453222	1.71(1.17-2.50)	0.00523333	0.00837332		0.99(0.79-1.25）	0.955188	0.955188	17.22(0.9-329.75）	0.0587935	0.0845157
1,7-Dimethylxanthine	1.21(1.09-1.34)	0.000497499	0.00456795
1,3-Dimethyluric acid	1.08(1.03-1.13)	0.0006265	0.00527304
3,3',5-Triiodo-L-thyronine	0.32(0.16-0.63)	0.000944634	0.00763265	0.41(0.2-0.87)	0.0206242	0.0274989		0.84(0.36-1.99）	0.697832	0.764292	1.11(0.44-2.80）	0.8315	0.91069
Homovanillic acid	1.13(1.05-1.22)	0.00120216	0.00933987
5'-Deoxy-5'-(methylthio) adenosine	1.34(1.11-1.63)	0.00229577	0.0171757	1.33(1.03-1.71)	0.0259294	0.0296336		1.48(1.18-1.85）	0.00061592	0.00128783	1.76(1.32-2.33）	9.24771e-05	0.00023633
2,3-dimethylsuccinic acid	1.45(1.14-1.84)	0.00242241	0.0174759
L-Citrulline	1.66(1.19-2.32)	0.00260672	0.0181572	1.43(1.00-2.05)	0.0485538	0.0485538		1.42(0.77-2.61）	0.259322	0.331355	0.95(0.44-2.08）	0.902531	0.902531
L-Tryptophan	0.50(0.32-0.79)	0.00296057	0.0199345
Benzoylformic acid	1.21(1.07-1.38)	0.00331285	0.0209124
Aminophylline	1.08(1.03-1.13)	0.00325944	0.0212389
Creatine	2.05(1.26-3.34)	0.00374803	0.0229425
Theophylline	1.21(1.06-1.39)	0.0056614	0.0336354
Cortisone	0.53(0.34-0.84)	0.00669912	0.0386635
Hazard Ratios (95% Confidence Interval) were calculated by applying a Cox regression analysis. In discovery phase, variables with FDR < 0.05 in univariate regression were further included into adjusted analysis, 17 clinical factors were used as covariates, including age, sex, AST, eGFR, DM, HyperT, CHOL, HDLC, PPI, ACEI, BB, CCB, current smoking, family history of CVD, SYNTAX, SBP and GLUC. The e…

## Sheet: TableS4
Table S4. Relationship between metabolites and MACE risk
Metabolites	Discovery phase							Multicenter validation
	Univariate analysis			Adjusted analysis				Univariate analysis			Adjusted analysis
	HR (95% CI)	P value	FDR	HR (95% CI)	P value	FDR		HR (95% CI)	P value	FDR	HR (95% CI)	P value	FDR
4-Acetamidobutyric acid	1.42(1.25-1.60)	4.38886e-08	8.86549e-06	1.30(1.12-1.49)	0.000413702	0.00217194		1.14(1.04-1.24)	0.00443973	0.0150951	1.13(0.98-1.29)	0.0843923	0.286934
Dulcitol	1.32(1.17-1.48)	6.49907e-06	0.000656406	1.22(1.08-1.38)	0.00106312	0.00318937		1.09(1.05-1.13)	1.43971e-05	8.15835e-05	2.20(1.25-3.90)	0.00663414	0.0281951
2-(Dimethylamino) guanosine	1.60(1.29-1.98)	1.55507e-05	0.00104708	1.36(1.10-1.70)	0.00553552	0.00830328		1.22(1.08-1.39)	0.00192805	0.00819422	1.27(1.10-1.47)	0.00140517	0.0119439
β-Pseudouridine	1.49(1.24-1.79)	2.16039e-05	0.00109099	1.38(1.12-1.70)	0.00240029	0.00458237		1.25(1.06-1.47)	0.0093232	0.022642	1.22(0.92-1.61)	0.160683	0.390229
D-Sorbitol	1.34(1.17-1.54)	2.46162e-05	0.000994494	1.26(1.09-1.46)	0.00211785	0.00444749		1.12(1.07-1.18)	8.24415e-06	7.00753e-05	2.27(1.27-4.05)	0.00559331	0.0316954
LysoPC 20:2	0.47(0.33-0.68)	5.52843e-05	0.00186124	0.45(0.30-0.67)	7.45912e-05	0.00156641		1.02(0.66-1.58)	0.930786	0.98896	1.03(0.68-1.56)	0.89948	0.955697
LysoPC 20:2 (2n isomer)	0.49(0.34-0.70)	0.000102117	0.00294681	0.48(0.33-0.70)	0.00016848	0.00176904
5-Methyluridine	1.42(1.19-1.70)	0.000110142	0.00278108	1.39(1.17-1.65)	0.000192602	0.00134822		1.31(0.76-2.26)	0.339575	0.524798	1.33(0.72-2.47)	0.36013	0.556565
Phenyllactate (PLA)	1.31(1.14-1.51)	0.000137054	0.0030761	1.24(1.06-1.46)	0.00734409	0.0102817		1.06(0.83-1.35)	0.64453	0.782644	0.94(0.69-1.26)	0.67022	0.759583
Aminophylline	1.08(1.04-1.13)	0.000272104	0.0054965	1.07(1.02-1.12)	0.00923317	0.0121185
Kynurenine	1.54(1.21-1.95)	0.000364646	0.00669623	1.53(1.19-1.96)	0.000803903	0.00281366		1.75(1.42-2.15)	8.85682e-08	1.50566e-06	1.78(1.43-2.22)	3.45971e-07	5.8815e-06
L-Cystine	1.35(1.15-1.60)	0.000365237	0.00614815	1.30(1.09-1.55)	0.00350612	0.00613571		1.21(0.81-1.81)	0.34148	0.483763	1.30(0.82-2.06)	0.268281	0.570098
S-(5-Adenosy)-L-homocysteine	1.48(1.19-1.84)	0.000412909	0.00641597	1.34(1.07-1.69)	0.0118976	0.0146971		1.15(0.99-1.33)	0.0720726	0.122523	1.12(0.89-1.40)	0.320693	0.605753
Kynurenic acid	1.33(1.13-1.56)	0.000484807	0.00699508	1.21(1.00-1.45)	0.0447985	0.0447985		1.08(1.02-1.14)	0.00905866	0.0256662	1.07(0.98-1.16)	0.110601	0.313369
LysoPC 20:0	0.57(0.41-0.80)	0.000981046	0.0132114	0.57(0.40-0.81)	0.00187789	0.00438175		0.91(0.50-1.66)	0.750075	0.850085	0.98(0.54-1.76)	0.936983	0.936983
LysoPC 20:1	0.60(0.44-0.82)	0.00107512	0.0135734	0.56(0.41-0.78)	0.000565811	0.00237641		0.72(0.34-1.51)	0.387664	0.506945	0.77(0.38-1.56)	0.461963	0.604105
LysoPC 18:0 (2n isomer)	0.58(0.42-0.81)	0.00124587	0.0148039	0.61(0.44-0.85)	0.00350786	0.00566654
L-Tryptophan	0.63(0.48-0.84)	0.00151082	0.0169548	0.72(0.53-0.98)	0.03634	0.038157		0.52(0.30-0.89)	0.0168074	0.0357158	0.71(0.35-1.46)	0.353853	0.60155
LysoPC 20:1 (2n isomer)	0.62(0.46-0.84)	0.00207256	0.0220346	0.59(0.43-0.81)	0.0011476	0.00301245
Phenylacetyl-L-glutamine	1.34(1.11-1.61)	0.00210322	0.0212425	1.23(1.02-1.48)	0.0314197	0.034727		1.01(0.74-1.39)	0.937816	0.937816	0.88(0.58-1.34)	0.554486	0.673304
N6-Succinyl Adenosine	1.22(1.07-1.39)	0.0024257	0.0233329	1.19(1.02-1.39)	0.0260906	0.030439		1.14(1.00-1.31)	0.050662	0.0956949	1.09(0.88-1.34)	0.448827	0.635838
Hazard Ratios (95% Confidence Interval) were calculated by applying a Cox regression analysis. In discovery phase, variables with FDR < 0.05 in univariate regression were further included into adjusted analysis, 17 clinical factors were used as covariates, including age, sex, AST, eGFR, DM, HyperT, CHOL, HDLC, PPI, ACEI, BB, CCB, current smoking, family history of CVD, SYNTAX, SBP and GLUC. The e…

## Sheet: TableS5
Table S5. Multivariate Cox proportional hazards model for clinical outcomes
Model for death
Metabolomic+clinical model	HR (95% CI)	P value		Metabolomic model	HR (95% CI)	P value
Age	1.07(1.03-1.10)	0.000114398		Dulcitol	1.31(1.12-1.54)	0.000617866
Current smoking	1.97(1.13-3.42)	0.0162952		Kynurenine	1.65(1.08-2.51)	0.0193787
GLUC	1.08(1.00-1.17)	0.0545702		Cyclic AMP	1.78(1.16-2.72)	0.00800957
AST	1.02(1.00-1.04)	0.0559905		3,3',5-Triiodo-L-thyronine	0.34(0.17-0.67)	0.00188235
SBP	0.99(0.97-1.00)	0.060238		β-Pseudouridine	1.48(1.11-1.99)	0.0083131
Dulcitol	1.30(1.11-1.54)	0.00155649
β-Pseudouridine	1.43(1.06-1.93)	0.0195369
3,3',5-Triiodo-L-thyronine	0.44(0.21-0.94)	0.0337309
Kynurenine	1.54(1.00-2.38)	0.0511367
Model for MACE
Metabolomic+clinical model	HR (95% CI)	P value		Metabolomic model	HR (95% CI)	P value
PPI	1.69(1.23-2.31)	0.00107178		5-Methyluridine	1.48(1.25-1.75)	4.07076e-06
DM	1.50(1.10-2.04)	0.00971544		LysoPC 20:2	0.48(0.32-0.70)	0.000132171
AST	1.01(1.00-1.03)	0.024087		Kynurenine	1.53(1.20-1.94)	0.000532249
SYNTAX	1.01(1.00-1.03)	0.0497545		L-Tryptophan	0.62(0.47-0.83)	0.00116575
Kynurenine	1.68(1.33-2.14)	1.83761e-05		D-Sorbitol	1.23(1.07-1.41)	0.00451834
LysoPC 20:2	0.44(0.30-0.65)	3.9101e-05		Phenyllactate	1.19(1.01-1.41)	0.0374811
5-Methyluridine	1.44(1.21-1.71)	4.90788e-05
L-Tryptophan	0.63(0.47-0.86)	0.00361236
The selected metabolic variables from lasso Cox regression (200 repeats) were further included into multivariate Cox porportional hazards analysis to fit model. A forward and backward stepwise process based on AIC (Akaike information criterion) was used to define variables, and the model with the smallest AIC value was considered the best, and variables with P <0.1 were retained.

## Sheet: TableS6
Table S6. Spearman correlation analysis between clinical factors and those metabolites associated with death risk
Metabolites	Metabolites	rho	P		Clinical factors	Metabolites	rho	P
Dulcitol	N6-Acetyl-L-lysine	0.20087	6.28485e-11		LVEF	4-Acetamidobutyric acid	-0.10246	0.00307106
Kynurenine	L-Cystine	0.201954	4.93675e-11		LVMI	Pseudouridine	0.109408	0.00288124
N6-Succinyl Adenosine	phenyllactate (PLA)	0.208137	1.21408e-11		LVEF	L-Cystine	-0.106487	0.00208714
4-Acetamidobutyric acid	Cyclic AMP	0.209493	8.87338e-12		proBNP	5'-Deoxy-5'-(methylthio) adenosine	0.11642	0.00200436
2-(dimethylamino)guanosine	L-Cystine	0.209506	8.84629e-12		Age	phenyllactate (PLA)	0.100916	0.00111862
D-Sorbitol	Cyclic AMP	-0.209797	8.26913e-12		TRIG	N-acetyl-l-leucine	0.104013	0.000953564
S-(5-Adenosy)-L-homocysteine	3-Methylcrotonyl glycine	0.211262	5.87578e-12		LVEF	Kynurenine	-0.114352	0.000945415
Dulcitol	N-acetyl-l-leucine	0.211865	5.10124e-12		LDLC	Trimethylamine N-oxide	-0.105266	0.000831001
N6-Succinyl Adenosine	N6-Acetyl-L-lysine	0.215606	2.10193e-12		LVMI	2-(dimethylamino)guanosine	0.123418	0.000766714
Kynurenine	phenyllactate (PLA)	0.215705	2.0531e-12		LVEF	Kynurenic acid	-0.117739	0.000661904
4-Acetamidobutyric acid	3-Methylcrotonyl glycine	0.216938	1.52711e-12		SBP	2-(dimethylamino)guanosine	0.108062	0.00049362
Pseudouridine	D-Sorbitol	0.218213	1.12231e-12		LVEF	Dulcitol	-0.122872	0.000378758
4-Acetamidobutyric acid	Dulcitol	0.219735	7.75245e-13		LVEF	3-Methylcrotonyl glycine	-0.124892	0.00030227
L-Cystine	5'-Deoxy-5'-(methylthio) adenosine	0.219934	7.38462e-13		proBNP	Phenylacetyl-L-glutamine	0.138382	0.000235387
Pseudouridine	N6-Succinyl Adenosine	0.220205	6.9118e-13		TRIG	phenyllactate (PLA)	0.117016	0.000199516
3-Methylcrotonyl glycine	N-acetyl-l-leucine	0.22121	5.4022e-13		proBNP	S-(5-Adenosy)-L-homocysteine	0.140568	0.000186731
S-(5-Adenosy)-L-homocysteine	Cyclic AMP	0.222211	4.2205e-13		proBNP	Cyclic AMP	0.141182	0.000174866
4-Acetamidobutyric acid	Kynurenic acid	0.224449	2.42166e-13		Age	3,3',5-Triiodo-L-thyronine	-0.122536	7.4373e-05
Cyclic AMP	Phenylacetyl-L-glutamine	0.224921	2.1518e-13		LVEF	Phenylacetyl-L-glutamine	-0.139157	5.57985e-05
Dulcitol	Phenylacetyl-L-glutamine	0.226555	1.42773e-13		proBNP	N6-Acetyl-L-lysine	0.151661	5.47181e-05
Dulcitol	phenyllactate (PLA)	0.228959	7.76073e-14		TRIG	N-Acetyl-L-tyrosine	0.12726	5.1699e-05
Kynurenine	Cyclic AMP	0.231139	4.43816e-14		Age	Cyclic AMP	0.129266	2.89922e-05
N6-Succinyl Adenosine	Adipic Acid	0.231272	4.28773e-14		proBNP	4-Acetamidobutyric acid	0.161113	1.79342e-05
3-Methylcrotonyl glycine	N-Acetyl-L-tyrosine	0.231433	4.1143e-14		proBNP	Kynurenic acid	0.162112	1.58796e-05
Kynurenine	N-acetyl-l-leucine	0.232039	3.5176e-14		Age	5'-Deoxy-5'-(methylthio) adenosine	0.134266	1.39649e-05
Kynurenic acid	Phenylacetyl-L-glutamine	0.232746	2.92865e-14		proBNP	3-Methylcrotonyl glycine	0.173255	3.88901e-06
S-(5-Adenosy)-L-homocysteine	Kynurenic acid	0.233571	2.36302e-14		Age	D-Sorbitol	0.149264	1.33193e-06
N6-Succinyl Adenosine	Phenylacetyl-L-glutamine	0.233609	2.33969e-14		Age	S-(5-Adenosy)-L-homocysteine	0.151216	9.63713e-07
Kynurenine	L-Citrulline	0.233755	2.25246e-14		LVEF	2-(dimethylamino)guanosine	-0.172492	5.48455e-07
Trimethylamine N-oxide	N-acetyl-l-leucine	0.235648	1.37191e-14		LVEF	Pseudouridine	-0.174949	3.75507e-07
2-(dimethylamino)guanosine	N-Acetyl-L-tyrosine	0.236968	9.68443e-15		proBNP	N6-Succinyl Adenosine	0.199848	9.31823e-08
2-(dimethylamino)guanosine	phenyllactate (PLA)	0.237143	9.24386e-15		proBNP	Dulcitol	0.209245	2.19109e-08
Dulcitol	DL-P-hydroxyphenyllactic acid	0.238461	6.51275e-15		Age	L-Citrulline	0.173235	1.88219e-08
Pseudouridine	Kynurenic acid	0.238678	6.14753e-15		Age	N-Acetyl-L-tyrosine	0.175096	1.31703e-08
Pseudouridine	N6-Acetyl-L-lysine	0.238965	5.69451e-15		proBNP	Kynurenine	0.212655	1.27401e-08
N-Acetyl-L-tyrosine	L-Citrulline	0.23936	5.12383e-15		Age	N-acetyl-l-leucine	0.175743	1.16224e-08
Pseudouridine	S-(5-Adenosy)-L-homocysteine	0.240911	3.37824e-15		Age	N6-Acetyl-L-lysine	0.186381	1.39094e-09
N6-Succinyl Adenosine	Trimethylamine N-oxide	0.241561	2.83471e-15		Age	Phenylacetyl-L-glutamine	0.190599	5.78709e-10
Phenylacetyl-L-glutamine	N-acetyl-l-leucine	0.241618	2.79076e-15		proBNP	L-Cystine	0.231766	5.14616e-10
Kynurenic acid	L-Citrulline	0.241795	2.66087e-15		Age	3-Methylcrotonyl glycine	0.1912	5.09867e-10
2-(dimethylamino)guanosine	Phenylacetyl-L-glutamine	0.243595	1.63167e-15		Age	Dulcitol	0.194129	2.73494e-10
4-Acetamidobutyric acid	N-Acetyl-L-tyrosine	0.244	1.46081e-15		proBNP	Pseudouridine	0.240338	1.10927e-10
Pseudouridine	3-Methylcrotonyl glycine	0.247526	5.53124e-16		Age	Pseudouridine	0.201352	5.64586e-11
Kynurenine	N6-Acetyl-L-lysine	0.256814	3.97833e-17		Age	Kynurenic acid	0.213087	3.82521e-12
Kynurenic acid	N-Acetyl-L-tyrosine	0.260133	1.51313e-17		proBNP	2-(dimethylamino)guanosine	0.2676	5.62032e-13
N6-Succinyl Adenosine	5'-Deoxy-5'-(methylthio) adenosine	0.264177	4.57264e-18		Age	L-Cystine	0.222469	3.95999e-13
Dulcitol	Kynurenic acid	0.265758	2.8477e-18		Age	N6-Succinyl Adenosine	0.231007	4.59125e-14
DL-P-hydroxyphenyllactic acid	N-acetyl-l-leucine	0.266494	2.28179e-18		Age	Kynurenine	0.231202	4.36617e-14
4-Acetamidobutyric acid	Trimethylamine N-oxide	0.268323	1.31188e-18		Age	Trimethylamine N-oxide	0.238974	5.67967e-15
N-acetyl-l-leucine	L-Citrulline	0.268362	1.29668e-18		Age	4-Acetamidobutyric acid	0.267708	1.58128e-18
N6-Succinyl Adenosine	N-Acetyl-L-tyrosine	0.271399	5.12255e-19		Age	2-(dimethylamino)guanosine	0.281147	2.39949e-20
Dulcitol	2-(dimethylamino)guanosine	0.272827	3.29658e-19
S-(5-Adenosy)-L-homocysteine	N-Acetyl-L-tyrosine	0.273615	2.58252e-19
N6-Succinyl Adenosine	Kynurenine	0.274945	1.70656e-19
Dulcitol	N6-Succinyl Adenosine	0.27647	1.05824e-19
2-(dimethylamino)guanosine	Cyclic AMP	0.277873	6.80038e-20
S-(5-Adenosy)-L-homocysteine	L-Cystine	0.278262	6.01304e-20
N6-Succinyl Adenosine	L-Citrulline	0.279873	3.6049e-20
2-(dimethylamino)guanosine	3-Methylcrotonyl glycine	0.285778	5.36779e-21
N6-Succinyl Adenosine	Cyclic AMP	0.288224	2.40534e-21
Kynurenic acid	DL-P-hydroxyphenyllactic acid	0.290135	1.27812e-21
phenyllactate (PLA)	N-acetyl-l-leucine	0.293919	3.60167e-22
3-Methylcrotonyl glycine	Phenylacetyl-L-glutamine	0.294361	3.10224e-22
3-Methylcrotonyl glycine	Kynurenic acid	0.297624	1.02287e-22
N6-Succinyl Adenosine	2-(dimethylamino)guanosine	0.299781	4.87383e-23
Kynurenic acid	Cyclic AMP	0.301492	2.69422e-23
4-Acetamidobutyric acid	N6-Succinyl Adenosine	0.302363	1.98949e-23
DL-P-hydroxyphenyllactic acid	N-Acetyl-L-tyrosine	0.309886	1.38906e-24
Pseudouridine	2-(dimethylamino)guanosine	0.319364	4.34471e-26
4-Acetamidobutyric acid	S-(5-Adenosy)-L-homocysteine	0.320194	3.18779e-26
4-Acetamidobutyric acid	Kynurenine	0.321736	1.78962e-26
Kynurenic acid	phenyllactate (PLA)	0.322239	1.48149e-26
Kynurenine	3-Methylcrotonyl glycine	0.323894	7.9316e-27
N6-Succinyl Adenosine	DL-P-hydroxyphenyllactic acid	0.32778	1.80121e-27
4-Acetamidobutyric acid	Pseudouridine	0.330692	5.84861e-28
S-(5-Adenosy)-L-homocysteine	2-(dimethylamino)guanosine	0.33431	1.42169e-28
N-Acetyl-L-tyrosine	N-acetyl-l-leucine	0.341376	8.49165e-30
4-Acetamidobutyric acid	N6-Acetyl-L-lysine	0.344884	2.04021e-30
2-(dimethylamino)guanosine	Kynurenic acid	0.346277	1.15204e-30
DL-P-hydroxyphenyllactic acid	phenyllactate (PLA)	0.356846	1.372e-32
S-(5-Adenosy)-L-homocysteine	Kynurenine	0.35763	9.8081e-33
Trimethylamine N-oxide	Phenylacetyl-L-glutamine	0.36363	7.29953e-34
Kynurenine	N-Acetyl-L-tyrosine	0.368156	9.90784e-35
N6-Succinyl Adenosine	Kynurenic acid	0.369423	5.63274e-35
Pseudouridine	Kynurenine	0.369702	4.9724e-35
Kynurenine	Kynurenic acid	0.396732	1.55456e-40
Dulcitol	D-Sorbitol	0.402444	9.14305e-42
Kynurenine	2-(dimethylamino)guanosine	0.436846	1.05478e-49
Kynurenic acid	N-acetyl-l-leucine	0.440665	1.2133e-50
N6-Succinyl Adenosine	N-acetyl-l-leucine	0.466099	3.27109e-57
rho= Coefficient of Spearman correlation.

## Sheet: TableS7
Table S7. Spearman correlation analysis between clinical factors and those metabolites associated with MACE risk
Metabolites	Metabolites	rho	P		Clinical factors	Metabolites	rho	P
Kynurenine	L-Cystine	0.201954	4.93675e-11		LVEF	4-Acetamidobutyric acid	-0.10246	0.00307106
LysoPC 18:0 (2n isomer)	L-Tryptophan	0.203023	3.88571e-11		LVEF	L-Tryptophan	0.102708	0.00299992
phenyllactate (PLA)	N6-Succinyl Adenosine	0.208137	1.21408e-11		LVMI	Pseudouridine	0.109408	0.00288124
L-Cystine	2-(dimethylamino)guanosine	0.209506	8.84629e-12		LVEF	L-Cystine	-0.106487	0.00208714
L-Cystine	LysoPC 18:0 (2n isomer)	-0.211267	5.86844e-12		proBNP	LysoPC 18:0 (2n isomer)	-0.121761	0.00122764
Kynurenine	phenyllactate (PLA)	0.215705	2.0531e-12		Age	phenyllactate (PLA)	0.100916	0.00111862
D-Sorbitol	Pseudouridine	0.218213	1.12231e-12		LVEF	Kynurenine	-0.114352	0.000945415
4-Acetamidobutyric acid	Dulcitol	0.219735	7.75245e-13		TRIG	L-Tryptophan	0.10528	0.000824725
Pseudouridine	N6-Succinyl Adenosine	0.220205	6.9118e-13		LVMI	2-(dimethylamino) guanosine	0.123418	0.000766714
LysoPC 20:2 (2n isomer)	L-Cystine	-0.223394	3.14919e-13		GLUC	L-Tryptophan	-0.106148	0.000668443
4-Acetamidobutyric acid	Kynurenic acid	0.224449	2.42166e-13		LVEF	Kynurenic acid	-0.117739	0.000661904
Dulcitol	Phenylacetyl-L-glutamine	0.226555	1.42773e-13		SBP	2-(dimethylamino) guanosine	0.108062	0.00049362
LysoPC 20:2	L-Cystine	-0.226593	1.41409e-13		LVEF	Dulcitol	-0.122872	0.000378758
Dulcitol	phenyllactate (PLA)	0.228959	7.76073e-14		proBNP	Phenylacetyl-L-glutamine	0.138382	0.000235387
LysoPC 20:0	D-Sorbitol	-0.229782	6.2881e-14		HDLC	LysoPC 20:1	0.117169	0.000200048
Phenylacetyl-L-glutamine	Kynurenic acid	0.232746	2.92865e-14		TRIG	phenyllactate (PLA)	0.117016	0.000199516
S-(5-Adenosy)-L-homocysteine	Kynurenic acid	0.233571	2.36302e-14		proBNP	S-(5-Adenosy)-L-homocysteine	0.140568	0.000186731
N6-Succinyl Adenosine	Phenylacetyl-L-glutamine	0.233609	2.33969e-14		HDLC	L-Tryptophan	0.120334	0.000133382
2-(dimethylamino) guanosine	phenyllactate (PLA)	0.237143	9.24386e-15		HDLC	5-Methyluridine	0.120637	0.00012824
Pseudouridine	Kynurenic acid	0.238678	6.14753e-15		CHOL	LysoPC 20:2	0.124629	7.44801e-05
Pseudouridine	S-(5-Adenosy)-L-homocysteine	0.240911	3.37824e-15		HDLC	LysoPC 20:1(2n isomer)	0.126025	6.27531e-05
2-(dimethylamino) guanosine	Phenylacetyl-L-glutamine	0.243595	1.63167e-15		LVEF	Phenylacetyl-L-glutamine	-0.139157	5.57985e-05
Dulcitol	Kynurenic acid	0.265758	2.8477e-18		CHOL	LysoPC 20:2 (2n isomer)	0.131768	2.78523e-05
LysoPC 20:0	L-Cystine	-0.268359	1.29763e-18		proBNP	4-Acetamidobutyric acid	0.161113	1.79342e-05
Dulcitol	2-(dimethylamino)guanosine	0.272827	3.29658e-19		proBNP	Kynurenic acid	0.162112	1.58796e-05
Kynurenine	N6-Succinyl Adenosine	0.274945	1.70656e-19		LDLC	LysoPC 18:0 (2n isomer)	0.138079	1.11825e-05
Dulcitol	N6-Succinyl Adenosine	0.27647	1.05824e-19		HDLC	LysoPC 20:0	0.148591	2.28667e-06
L-Cystine	S-(5-Adenosy)-L-homocysteine	0.278262	6.01304e-20		HDLC	LysoPC 18:0 (2n isomer)	0.150517	1.68233e-06
Kynurenine	L-Tryptophan	0.290018	1.32861e-21		Age	D-Sorbitol	0.149264	1.33193e-06
2-(dimethylamino)guanosine	N6-Succinyl Adenosine	0.299781	4.87383e-23		Age	S-(5-Adenosy)-L-homocysteine	0.151216	9.63713e-07
4-Acetamidobutyric acid	N6-Succinyl Adenosine	0.302363	1.98949e-23		LVEF	2-(dimethylamino) guanosine	-0.172492	5.48455e-07
Pseudouridine	2-(dimethylamino) guanosine	0.319364	4.34471e-26		Age	L-Tryptophan	-0.155681	4.52745e-07
4-Acetamidobutyric acid	S-(5-Adenosy)-L-homocysteine	0.320194	3.18779e-26		LVEF	Pseudouridine	-0.174949	3.75507e-07
4-Acetamidobutyric acid	Kynurenine	0.321736	1.78962e-26		proBNP	L-Tryptophan	-0.192222	2.86952e-07
phenyllactate (PLA)	Kynurenic acid	0.322239	1.48149e-26		HDLC	LysoPC 20:2	0.165359	1.3889e-07
4-Acetamidobutyric acid	Pseudouridine	0.330692	5.84861e-28		proBNP	N6-Succinyl adenosine	0.199848	9.31823e-08
2-(dimethylamino)guanosine	S-(5-Adenosy)-L-homocysteine	0.33431	1.42169e-28		HDLC	LysoPC 20:2 (2n isomer)	0.169061	7.19052e-08
2-(dimethylamino)guanosine	Kynurenic acid	0.346277	1.15204e-30		proBNP	Dulcitol	0.209245	2.19109e-08
Kynurenine	S-(5-Adenosy)-L-homocysteine	0.35763	9.8081e-33		proBNP	Kynurenine	0.212655	1.27401e-08
N6-Succinyl Adenosine	Kynurenic acid	0.369423	5.63274e-35		TRIG	LysoPC 18:0 (2n isomer)	0.185658	2.9756e-09
Kynurenine	Pseudouridine	0.369702	4.9724e-35		Age	Phenylacetyl-L-glutamine	0.190599	5.78709e-10
Kynurenine	Kynurenic acid	0.396732	1.55456e-40		proBNP	L-Cystine	0.231766	5.14616e-10
Dulcitol	D-Sorbitol	0.402444	9.14305e-42		Age	Dulcitol	0.194129	2.73494e-10
Kynurenine	2-(dimethylamino)guanosine	0.436846	1.05478e-49		proBNP	Pseudouridine	0.240338	1.10927e-10
LysoPC 20:0	LysoPC 18:0 (2n isomer)	0.485507	1.30363e-62		Age	Pseudouridine	0.201352	5.64586e-11
LysoPC 20:1	LysoPC 18:0 (2n isomer)	0.526412	3.38849e-75		CHOL	LysoPC 18:0 (2n isomer)	0.210504	1.57628e-11
LysoPC 20:2	LysoPC 18:0 (2n isomer)	0.54219	1.57739e-80		Age	Kynurenic acid	0.213087	3.82521e-12
LysoPC 20:2 (2n isomer)	LysoPC 18:0 (2n isomer)	0.550928	1.3203e-83		proBNP	2-(dimethylamino) guanosine	0.2676	5.62032e-13
LysoPC 20:1 (2n isomer)	LysoPC 18:0 (2n isomer)	0.554275	8.27345e-85		Age	L-Cystine	0.222469	3.95999e-13
LysoPC 20:2 (2n isomer)	LysoPC 20:0	0.690708	2.64895e-148		Age	N6-Succinyl Adenosine	0.231007	4.59125e-14
LysoPC 20:1	LysoPC 20:0	0.692445	2.42204e-149		Age	Kynurenine	0.231202	4.36617e-14
LysoPC 20:2 (2n isomer)	LysoPC 20:1	0.695558	3.18349e-151		Age	4-Acetamidobutyric acid	0.267708	1.58128e-18
LysoPC 20:2	LysoPC 20:0	0.698343	6.30613e-153		Age	2-(dimethylamino) guanosine	0.281147	2.39949e-20
LysoPC 20:2	LysoPC 20:1	0.699338	1.53678e-153
LysoPC 20:2	LysoPC 20:1 (2n isomer)	0.709699	4.42547e-160
LysoPC 20:1 (2n isomer)	LysoPC 20:0	0.71747	3.52878e-165
LysoPC 20:2 (2n isomer)	LysoPC 20:1 (2n isomer)	0.725567	1.11855e-170
LysoPC 20:2	LysoPC 20:2 (2n isomer)	0.957916	0
LysoPC 20:1	LysoPC 20:1 (2n isomer)	0.894524	0
rho= Coefficient of Spearman correlation.

## Sheet: TableS8
Table S8. Relationship between metabolites and LVEF
Metabolites	Discovery phase							Multicenter validation
	Univariate analysis			Adjusted analysis				Univariate analysis			Adjusted analysis
	Estimate ± SE	P value	FDR	Estimate ± SE	P value	FDR		Estimate ± SE	P value	FDR	Estimate ± SE	P value	FDR
2-(Dimethylamino) guanosine	-4.97±0.69	9.61083e-13	1.94139e-10	-4.75±0.69	1.38703e-11	4.71589e-10		-1.80±0.54	0.000979883	0.00284166	-1.69±0.59	0.00413634	0.0119954
N6-Acetyl-L-lysine	-2.71±0.68	8.00295e-05	0.00101037	-3.38±0.68	7.2831e-07	1.23813e-05		-3.05±1.05	0.00385127	0.00930723	-2.03±1.23	0.100175	0.126308
β-Pseudouridine	-2.88±0.58	6.5707e-07	4.42427e-05	-2.80±0.56	8.43639e-07	9.56124e-06		-1.49±0.55	0.00700363	0.0119474	-1.80±0.64	0.00505212	0.0133192
Creatine	-3.61±0.88	4.19257e-05	0.000769909	-4.23±0.85	8.54521e-07	7.26343e-06		0.39±0.69	0.573938	0.594436	0.16±0.73	0.82432	0.956211
Hexanoyl glycine	-2.18±0.46	2.7242e-06	9.17149e-05	-2.18±0.44	1.12488e-06	7.6492e-06		-1.38±0.42	0.001034	0.00272601	-1.84±0.52	0.000456169	0.00188984
Kynurenine	-3.30±0.68	1.38941e-06	5.61323e-05	-3.15±0.68	4.97532e-06	2.81935e-05		-4.91±0.81	3.3332e-09	4.83313e-08	-4.46±0.87	4.69229e-07	1.36077e-05
Suberic Acid	-3.68±0.71	2.74139e-07	2.7688e-05	-3.00±0.69	1.44001e-05	6.99434e-05		-2.67±0.79	0.000790748	0.00286646	-2.45±0.84	0.00379065	0.0122143
3-Methylcrotonyl glycine	-1.68±0.43	0.000107804	0.00128096	-1.83±0.44	2.93187e-05	0.000124605		-1.01±0.39	0.00977293	0.0157453	-0.95±0.39	0.0149918	0.0289842
2-Methylsuccinic acid	-2.29±0.51	9.30096e-06	0.000268399	-2.13±0.51	3.37227e-05	0.000127397		-1.34±0.49	0.00643494	0.0116633	-0.88±0.50	0.0784969	0.103473
D-2-Aminobutyrate	-2.98±0.88	0.000718205	0.00659443	-3.51±0.85	4.30031e-05	0.00014621
N6-Succinyl Adenosine	-3.19±0.64	7.31015e-07	3.69162e-05	-2.58±0.64	6.30269e-05	0.00019481		-1.44±0.50	0.00430835	0.00961093	-1.38±0.52	0.00888355	0.0184016
4-Acetamidobutyric acid	-2.03±0.47	1.73581e-05	0.000438292	-1.79±0.46	0.000125254	0.000354887		-0.95±0.37	0.0108589	0.0157454	-0.92±0.39	0.018593	0.0317174
Methylmalonic acid	-2.28±0.65	0.000468657	0.00450804	-2.39±0.64	0.000204117	0.000533845		-5.65±0.94	3.17845e-09	9.2175e-08	-4.96±1.05	3.23989e-06	3.1319e-05
Dulcitol	-1.92±0.47	5.46105e-05	0.000848563	-1.67±0.46	0.000308318	0.000748773		-6.87±2.43	0.00484052	0.0100268	-6.76±2.57	0.00879646	0.0196229
Kynurenic acid	-2.47±0.61	6.39662e-05	0.00092294	-2.16±0.61	0.000403602	0.000914831		-0.63±0.28	0.0226161	0.0298122	-0.62±0.27	0.0249289	0.0401632
tau-Methylhistidine	-1.09±0.29	0.000184071	0.00206569	-1.09±0.31	0.000479699	0.00101936
Homovanillic acid	-1.46±0.34	1.97615e-05	0.000443536	-1.08±0.33	0.00110836	0.00221673		-0.10±1.15	0.929077	0.929077	-0.10±1.25	0.936395	0.936395
Phenylacetyl-L-glutamine	-2.30±0.58	7.38597e-05	0.000994644	-1.86±0.58	0.00138814	0.00262205		-1.62±0.58	0.00493823	0.00954724	-1.39±0.68	0.0401408	0.0612675
L-Cystine	-2.08±0.51	5.00947e-05	0.000843261	-1.64±0.52	0.00165889	0.00296853		-1.15±0.83	0.167244	0.202087	-1.63±0.91	0.0744898	0.102867
4-Guanidinobutyric acid	-2.32±0.65	0.000361312	0.00384131	-2.05±0.65	0.00173177	0.00294402		-0.97±0.37	0.010016	0.0152876	-0.94±0.39	0.0178371	0.0323297
Adipic Acid	-2.29±0.75	0.00234678	0.0169304	-2.30±0.74	0.00207159	0.003354		-2.27±0.59	0.000131814	0.000637101	-2.00±0.59	0.000784888	0.00284522
Lauric Acid/Dodecanoic acid (C12:0)	-1.91±0.54	0.000408579	0.00412664	-1.56±0.52	0.00254001	0.00392547		-0.74±0.79	0.348758	0.388999	-0.09±0.84	0.914517	0.982259
3-Hydroxybutyrate	-1.47±0.35	3.44109e-05	0.000695099	-0.99±0.34	0.00402821	0.00595475		-1.28±0.55	0.0195809	0.0270403	-1.12±0.57	0.0471904	0.0684261
3-Hydroxy-3-methyl butyric acid	-1.77±0.63	0.00493625	0.0321652	-1.66±0.61	0.00704154	0.00997551		-0.54±0.68	0.425952	0.457504	-0.08±0.75	0.917737	0.950513
Succinic acid	-1.78±0.65	0.00622606	0.038111	-1.70±0.63	0.00721124	0.00980728		-5.14±0.93	5.30966e-08	3.8495e-07	-4.45±1.05	2.89453e-05	0.000209854
Dodecanedioic aicd	-0.97±0.36	0.00637545	0.0378776	-0.90±0.35	0.00923747	0.0120798		-1.50±1.00	0.134225	0.16924	-1.31±1.08	0.222985	0.26944
Gluconic Acid	-3.62±1.18	0.00226885	0.0169744	-3.01±1.21	0.0127027	0.0159961		-1.90±0.57	0.000942375	0.00303654	-1.91±0.71	0.00727992	0.0175932
DL-P-hydroxyphenyllactic acid	-1.98±0.59	0.000914092	0.00802811	-1.41±0.58	0.0152829	0.0185579		-4.41±0.77	2.03742e-08	1.96951e-07	-4.01±0.83	1.97644e-06	2.86583e-05
2,6-Dimethylaniline	-2.74±0.85	0.00142503	0.0115143	-2.04±0.85	0.0165814	0.0194402
Phenyllactate (PLA)	-1.83±0.60	0.00261906	0.0182431	-1.40±0.59	0.0171687	0.0194579		-0.74±0.67	0.2704	0.313664	0.15±0.74	0.835433	0.931829
1,3-Dimethyluric acid	-0.54±0.17	0.00125695	0.0105794	-0.37±0.17	0.0286054	0.0313737		-0.69±0.19	0.000213467	0.000884362	-0.68±0.19	0.00045222	0.00218573
Cyclic AMP	-2.06±0.68	0.00270376	0.0182053	-1.36±0.68	0.0467706	0.0481878		-4.88±1.03	2.96306e-06	1.71857e-05	-4.62±1.10	3.61091e-05	0.000209433
Malate	-1.40±0.50	0.00526523	0.0332368	-0.94±0.49
Estimates ± standard errors (SE) were calculated by applying a linear regression analysis. In discovery phase, variables with FDR < 0.05 in univariate regression were further used for adjusted analysis, 17 clinical factors were used as covariates, including age, sex, AST, eGFR, DM, HyperT, CHOL, HDLC, PPI, ACEI, BB, CCB, current smoking, family history of CVD, SYNTAX, SBP and GLUC. The empty cell…

## Sheet: TableS9
Table S9. Relationship between metabolites and LVMI
Metabolites	Discovery phase					Multicenter validation
	Univariate analysis		Adjusted analysis			Univariate analysis		Adjusted analysis
	Estimate ± SE	P value	Estimate ± SE	P value		Estimate ± SE	P value	Estimate ± SE	P value
2-(Dimethylamino) guanosine	10.08±2.44	4.17556e-05	7.89±2.46	0.00137645		22.16±3.54	1.44675e-09	17.95±4.16	2.31696e-05
3-N-Methyl-L-histidine	3.66±1.15	0.00159023	3.64±1.14	0.0014475		2.41±1.52	0.114211	1.75±1.60	0.275176
4-Nitrophenol	7.85±3.00	0.00913434
Choline	5.58±2.67	0.0372981
Cyclic AMP	6.49±2.33	0.00544622	5.27±2.35	0.0253221		19.44±4.52	2.38933e-05	12.43±4.62	0.00763968
D-2-Aminobutyrate	8.17±2.87	0.00447154	7.20±2.87	0.0121549
D-Arabinose	-4.29±1.91	0.0249824	-5.88±2.03	0.00387489		10.72±2.26	3.35729e-06	7.79±2.45	0.00169418
D-Glucose	6.93±2.99	0.0206785
Dl-2-Aminooctanoic acid	-4.69±1.78	0.00848174	-4.34±1.86	0.0197672		-1.31±2.56	0.610531	-0.63±2.62	0.809579
D-Mannose	7.61±2.98	0.0107927	6.44±3.23	0.0464019		1.71±1.18	0.147683	1.78±1.43	0.214526
Dodecanedioic aicd	2.75±1.15	0.0170884
D-Serine	-8.87±3.18	0.00538588	-7.51±3.27	0.0219881
D-Trehalose	2.28±1.12	0.0416541
Hexanoyl glycine	4.02±1.53	0.00863572	4.05±1.49	0.00690901		15.45±3.50	1.44295e-05	14.74±3.36	1.74164e-05
Inositol	7.02±3.02	0.0205021
Kynurenine	5.89±2.32	0.0112555	4.88±2.35	0.0383497		22.25±4.62	2.37932e-06	16.96±4.72	0.000397321
L-2-Aminobutyric acid	7.29±2.89	0.011792	8.74±2.87	0.00241834		6.66±5.29	0.208995	2.06±5.44	0.705597
Lauric Acid/Dodecanoic acid (C12:0)	5.69±1.75	0.00121451	4.25±1.72	0.0137105		5.20±2.93	0.0769548	4.65±2.88	0.107198
L-Cystine	3.72±1.75	0.0334247
L-Lysine	-6.04±3.06	0.0487281
L-Saccharopine	5.53±2.45	0.0239582	5.37±2.51	0.0324571		8.16±4.47	0.0692053	11.84±4.96	0.0177929
L-Threonine	-5.24±2.45	0.0330204	-5.44±2.49	0.0288589		5.84±2.87	0.0426579	4.48±2.87	0.119582
N6-Acetyl-L-lysine	5.64±2.32	0.0152278	4.78±2.34	0.041481		23.37±5.28	1.36919e-05	18.82±5.23	0.000390096
Phenylacetyl-L-glutamine	5.05±2.06	0.0146526	4.20±2.05	0.0411873		13.01±2.51	4.15525e-07	9.54±2.83	0.000870299
Sarcosine	5.73±2.66	0.0318768
S-Sulfo-L-cysteine	-4.97±2.15	0.020933
trans-Citridic acid	4.94±2.46	0.0454136
α-D-Glucose	6.56±3.06	0.0321999
β-Nicotinamide mononucleotide	6.67±2.67	0.0126963
β-Pseudouridine	4.45±1.95	0.0229685
Estimates ± standard errors (SE) were calculated by applying a linear regression analysis. In discovery phase, variables with FDR < 0.05 in univariate regression were further used for adjusted analysis, 17 clinical factors were used as covariates, including age, sex, AST, eGFR, DM, HyperT, CHOL, HDLC, PPI, ACEI, BB, CCB, current smoking, family history of CVD, SYNTAX, SBP and GLUC. The empty cell…

[truncated: 5 more sheets: TableS10, TableS11, TableS12, TableS13, TableS14]
